# Supplementary material for: Dynamic Phenotypic Switching and Group Behavior Help Non-Small Cell Lung Cancer Cells Evade Chemotherapy
Source: Biomolecules. 2021 Dec 21;12(1):8. doi: 10.3390/biom12010008 (PMC8773639; doi:10.3390/biom12010008)
Supplement: Supplementary file 1 [file biomolecules-12-00008-s001.zip]

Archive with 2 entries (2 files):
- Combined Supp Figures Tables and Legends final.pdf
- Supplementary_document Final.pdf
